# Supplementary material for: Cessation of Face Mask Use after COVID-19 Vaccination in Patients with Diabetes: Prevalence and Determinants
Source: Int J Environ Res Public Health. 2023 Feb 4;20(4):2768. doi: 10.3390/ijerph20042768 (PMC9956089; doi:10.3390/ijerph20042768)
Supplement: Supplementary file 1 [file ijerph-20-02768-s001.zip]

Archive with 1 entries (1 files):
- ijerph-2186317-supplementary.pdf
